# Supplementary material for: Agonistic interactions between the honeybee (Apis mellifera ligustica) and the European wasp (Vespula germanica) reveal context-dependent defense strategies
Source: PLoS One. 2017 Jul 5;12(7):e0180278. doi: 10.1371/journal.pone.0180278 (PMC5497986; doi:10.1371/journal.pone.0180278)
Supplement: S1 Data File — (XLSX) [file pone.0180278.s006.xlsx]

## Sheet: Disturbance foraging 2014 N=11
HIVE	DATE	FOCAL	N pollen foragers (control context) in 2 min	N pollen foragers (attack context) in 2 min	NOTE
C2	2014-09-26	I	48	48	Tot hives observed = 18
C2	2014-09-26	II	40	36	Observation h = 63
B6	2014-09-27	I	57	59	N agonistic events observed = 11
C6	2014-09-30	I	37	30
A5	2014-09-30	II	28	15
C3	2014-09-30	II	21	17
A2	2014-10-02	I	31	32
B6	2014-10-02	I	35	50
C6	2014-10-02	I	36	34
C1	2014-10-06	I	11	14
A2	2014-10-06	I	30	33

## Sheet: Disturbance foraging 2015 N=51
HIVE	DATE	FOCAL	N pollen foragers (control context) in 2 min	N pollen foragers (attack context) in 2 min	NOTE
B1	2015-09-12	I	33	28	Tot hives observed = 18
B2	2015-09-12	II	11	8	Observation h = 216
B3	2015-09-12	II	18	14	N agonistic events observed = 57
A1	2015-09-17	II	15	18	N agonistic events exclude for analyze = 6
B3	2015-09-18	I	49	60
B3	2015-09-18	I	49	58
C4	2015-09-18	I	42	51
B3	2015-09-19	I	56	49
C2	2015-09-19	I	39	42
C4	2015-09-19	I	39	36
C1	2015-09-21	I	9	5
B2	2015-09-22	II	23	20
C1	2015-09-22	I	8	7
A3	2015-09-23	I	34	23
A1	2015-09-23	II	2	4
B6	2015-09-23	I	24	41
A4	2015-09-24	I	23	18
C6	2015-09-24	I	27	15
C1	2015-09-24	II	10	3
B5	2015-09-26	II	24	13
A4	2015-09-27	I	11	15
C1	2015-09-27	I	13	10
C5	2015-09-28	I	2	3
C1	2015-09-28	II	4	7
C1	2015-09-28	II	4	11
C1	2015-09-28	II	4	5
C4	2015-09-28	II	48	39
B3	2015-09-29	I	18	29
A5	2015-10-03	II	109	78
A2	2015-10-04	I	4	11
B3	2015-10-12	I	56	37
B2	2015-10-15	I	23	26
C2	2015-10-15	I	51	55
B5	2015-10-16	I	13	14
C1	2015-10-16	I	9	9
C5	2015-10-16	I	1	6
A4	2015-10-18	I	23	14
A5	2015-10-18	I	28	22
B1	2015-10-18	I	9	8
B6	2015-10-18	I	10	15
C2	2015-10-18	I	28	14
B2	2015-10-18	II	65	45
C3	2015-10-18	II	0	1
C6	2015-10-18	II	16	12
B4	2015-10-19	I	45	48
B6	2015-10-19	I	23	28
C3	2015-10-19	I	1	4
A1	2015-10-19	II	56	64
B6	2015-10-19	II	27	34
C3	2015-10-19	II	1	0
C6	2015-10-19	II	5	2

## Sheet: General agonistic support N=68
HIVE	DATE	Focal	THREAT CATEGORY (yes= 1; NO= 0)	FIGTH CATEGORY (yes = 1; NO = 0)	Agonistic support observed (yes = 1 ; NO = 0)	NOTE
C2	2014-09-26	I	1	0	0	Tot hives observed = 18
C2	2014-09-26	II	1	0	0	N agonistic events (2014 + 2015) = 68 in 279 h
B6	2014-09-27	I	0	1	0	General agonistic support = individual support + balling
C6	2014-09-30	I	1	0	0
A5	2014-09-30	II	0	1	0
C3	2014-09-30	II	0	1	1
A2	2014-10-02	I	1	0	0
B6	2014-10-02	I	0	1	1
C6	2014-10-02	I	0	1	1
C1	2014-10-06	I	0	1	1	Balling
A2	2014-10-06	I	1	0	0
B1	2015-09-12	I	0	1	0
B3	2015-09-12	I	0	1	1	balling
B2	2015-09-12	II	0	1	1
B3	2015-09-12	II	0	1	1
A1	2015-09-17	II	0	1	1	balling
B3	2015-09-18	I	1	0	0
B3	2015-09-18	I	0	1	1
C4	2015-09-18	I	1	0	0
B3	2015-09-19	I	0	1	0
C2	2015-09-19	I	0	1	1
C4	2015-09-19	I	0	1	1
C1	2015-09-21	I	0	1	1
B2	2015-09-22	II	0	1	1
C1	2015-09-22	I	0	1	1	balling
A3	2015-09-23	I	1	0	1
B6	2015-09-23	I	1	0	1
A1	2015-09-23	II	1	0	0
A4	2015-09-24	I	1	0	1
C6	2015-09-24	I	1	0	1
C1	2015-09-24	II	0	1	1
B5	2015-09-26	II	1	0	0
B5	2015-09-26	II	1	0	0
B5	2015-09-26	II	0	1	1
B5	2015-09-26	II	0	1	1
A4	2015-09-27	I	0	1	1
C1	2015-09-27	I	1	0	1
C5	2015-09-28	I	1	0	0
C1	2015-09-28	II	1	0	0
C1	2015-09-28	II	1	0	0
C1	2015-09-28	II	1	0	1
C4	2015-09-28	II	0	1	1
B3	2015-09-29	I	0	1	1
A5	2015-10-03	II	0	1	1
A2	2015-10-04	I	1	0	1
B3	2015-10-12	I	0	1	1
B2	2015-10-15	I	1	0	0
C2	2015-10-15	I	1	0	1
B5	2015-10-16	I	1	0	1
B5	2015-10-16	I	1	0	0
C1	2015-10-16	I	1	0	1
C5	2015-10-16	I	1	0	0
A4	2015-10-18	I	0	1	1
A5	2015-10-18	I	0	1	1
B1	2015-10-18	I	1	0	0
B6	2015-10-18	I	0	1	1
C2	2015-10-18	I	1	0	1
B2	2015-10-18	II	0	1	1
C3	2015-10-18	II	1	0	0
C6	2015-10-18	II	0	1	1
B4	2015-10-19	I	1	0	0
B6	2015-10-19	I	1	0	0
C3	2015-10-19	I	0	1	0
A1	2015-10-19	II	0	1	0
B6	2015-10-19	II	1	0	0
C3	2015-10-19	II	0	1	1
C3	2015-10-19	II	0	1	1
C6	2015-10-19	II	0	1	0
			32	36	40

## Sheet: Individual support N=64
HIVE	DATE	Focal	TIME ATTACK (sec)	NUM. SUPPORTERS	THREAT CATEGORY (yes= 1; NO= 0)	FIGTH CATEGORY (yes = 1; NO = 0)	NOTE
C2	2014-09-26	I	1	0	1	0	Tot hives observed = 18
C2	2014-09-26	II	1	0	1	0	N agonistic events (2014 + 2015) = 64
B6	2014-09-27	I	2	0	0	1	Individual support = General support - 4 balling
C6	2014-09-30	I	2	0	1	0
A5	2014-09-30	II	1	0	0	1
C3	2014-09-30	II	2	3	0	1
A2	2014-10-02	I	1	0	1	0
B6	2014-10-02	I	5	3	0	1
C6	2014-10-02	I	1	1	0	1
A2	2014-10-06	I	3	1	1	0
B1	2015-09-12	I	15	0	0	1
B2	2015-09-12	II	2	1	0	1
B3	2015-09-12	II	2	1	0	1
B3	2015-09-18	I	1	0	1	0
B3	2015-09-18	I	1	1	0	1
C4	2015-09-18	I	4	0	1	0
B3	2015-09-19	I	5	0	0	1
C2	2015-09-19	I	8	4	0	1
C4	2015-09-19	I	8	3	0	1
C1	2015-09-21	I	6	3	0	1
B2	2015-09-22	II	2	1	0	1
A3	2015-09-23	I	6	1	1	0
B6	2015-09-23	I	3	1	1	0
A1	2015-09-23	II	1	0	1	0
A4	2015-09-24	I	1	1	1	0
C6	2015-09-24	I	3	1	1	0
C1	2015-09-24	II	10	5	0	1
B5	2015-09-26	II	1	0	1	0
B5	2015-09-26	II	1	0	1	0
B5	2015-09-26	II	1	1	0	1
B5	2015-09-26	II	8	7	0	1
A4	2015-09-27	I	4	1	0	1
C1	2015-09-27	I	3	1	1	0
C5	2015-09-28	I	2	0	1	0
C1	2015-09-28	II	3	0	1	0
C1	2015-09-28	II	1	0	1	0
C1	2015-09-28	II	1	1	1	0
C4	2015-09-28	II	6	3	0	1
B3	2015-09-29	I	4	3	0	1
A5	2015-10-03	II	1	2	0	1
A2	2015-10-04	I	2	1	1	0
B3	2015-10-12	I	2	1	0	1
B2	2015-10-15	I	1	0	1	0
C2	2015-10-15	I	5	1	1	0
B5	2015-10-16	I	2	1	1	0
B5	2015-10-16	I	1	0	1	0
C1	2015-10-16	I	2	1	1	0
C5	2015-10-16	I	5	0	1	0
A4	2015-10-18	I	3	1	0	1
A5	2015-10-18	I	3	3	0	1
B1	2015-10-18	I	1	0	1	0
B6	2015-10-18	I	3	2	0	1
C2	2015-10-18	I	7	2	1	0
B2	2015-10-18	II	9	3	0	1
C3	2015-10-18	II	8	0	1	0
C6	2015-10-18	II	4	2	0	1
B4	2015-10-19	I	1	0	1	0
B6	2015-10-19	I	3	0	1	0
C3	2015-10-19	I	3	0	0	1
A1	2015-10-19	II	1	0	0	1
B6	2015-10-19	II	1	0	1	0
C3	2015-10-19	II	14	2	0	1
C3	2015-10-19	II	9	1	0	1
C6	2015-10-19	II	1	0	0	1
			3.5	71	32	32

## Sheet: observations nest entrance
DATA	HIVE	FOCAL	PREDATION	SEQUESTRATION	ENTERING IN THE HIVE*	RETREAT	ANTENNATION*	BEES KILLING WASP	?	NOTE*
2014-09-26	C2	I	0	0	0	1	0	0	0	Antennation and Entering in the hive are not mutually exclusive with the other behaviors
2014-09-26	C2	II	0	0	1	1	1	0	0	wasp that entering in the hive but coming out alive and after escapes
2014-09-27	B6	I	0	0	0	1	0	0	0
2014-09-30	C6	I	0	0	1	1	1	0	0	wasp that entering in the hive but coming out alive and after escapes
2014-09-30	A5	II	0	0	0	1	0	0	0
2014-09-30	C3	II	0	0	0	1	0	0	0
2014-10-02	A2	I	0	0	0	1	0	0	0
2014-10-02	B6	I	0	0	0	1	1	0	0
2014-10-02	C6	I	0	0	0	1	0	0	0
2014-10-06	C1	I	0	0	0	0	0	1	0
2014-10-06	A2	I	0	0	0	1	0	0	0
2015-09-12	B1	I	0	0	0	0	0	1	0
2015-09-12	B3	I	0	0	0	0	0	1	0
2015-09-12	B2	II	0	0	0	1	0	0	0
2015-09-12	B3	II	0	0	0	1	0	0	0
2015-09-17	A1	II	0	0	0	0	0	1	0
2015-09-18	B3	I	0	0	0	1	0	0	0
2015-09-18	B3	I	0	0	0	1	0	0	0
2015-09-18	C4	I	0	0	1	0	1	0	1	wasp that entering in the hive but is not possible to confirmits destiny
2015-09-19	B3	I	0	0	0	1	0	0	0
2015-09-19	C2	I	0	0	0	1	0	0	0
2015-09-19	C4	I	0	0	0	1	0	0	0
2015-09-21	C1	I	0	0	0	1	0	0	0
2015-09-22	B2	II	0	0	0	1	0	0	0
2015-09-22	C1	I	0	0	0	0	0	1	0
2015-09-23	A3	I	0	0	0	1	1	0	0
2015-09-23	B6	I	0	0	0	1	0	0	0
2015-09-23	A1	II	0	0	1	0	0	0	1	wasp that entering in the hive but is not possible to confirmits destiny
2015-09-24	A4	I	0	0	0	1	0	0	0
2015-09-24	C6	I	0	0	0	1	0	0	0
2015-09-24	C1	II	0	0	0	1	0	0	0
2015-09-26	B5	II	0	0	0	1	0	0	0
2015-09-26	B5	II	0	0	0	1	0	0	0
2015-09-26	B5	II	0	0	0	1	0	0	0
2015-09-26	B5	II	1	0	0	0	0	0	0
2015-09-27	A4	I	0	0	0	1	1	0	0
2015-09-27	C1	I	0	0	0	1	0	0	0
2015-09-28	C5	I	0	0	0	1	0	0	0
2015-09-28	C1	II	0	0	0	1	0	0	0
2015-09-28	C1	II	0	0	0	1	0	0	0
2015-09-28	C1	II	0	0	0	1	0	0	0
2015-09-28	C4	II	0	0	0	1	0	0	0
2015-09-29	B3	I	0	0	0	1	0	0	0
2015-10-03	A5	II	0	0	0	1	0	0	0
2015-10-04	A2	I	0	0	0	1	0	0	0
2015-10-12	B3	I	0	0	0	1	0	0	0
2015-10-15	B2	I	0	0	0	1	0	0	0
2015-10-15	C2	I	0	0	0	1	0	0	0
2015-10-16	B5	I	0	0	0	1	1	0	0
2015-10-16	B5	I	0	0	0	0	0	1	0
2015-10-16	C1	I	0	0	0	1	0	0	0
2015-10-16	C5	I	0	0	0	1	1	0	0
2015-10-18	A4	I	0	0	0	1	0	0	0
2015-10-18	A5	I	0	0	0	1	0	0	0
2015-10-18	B1	I	0	0	0	1	0	0	0
2015-10-18	B6	I	0	0	0	1	0	0	0
2015-10-18	C2	I	0	0	0	1	0	0	0
2015-10-18	B2	II	0	0	0	1	1	0	0
2015-10-18	C3	II	0	0	0	1	1	0	0
2015-10-18	C6	II	0	0	0	1	0	0	0
2015-10-19	B4	I	0	0	0	1	0	0	0
2015-10-19	B6	I	0	0	1	0	1	0	1	wasp that entering in the hive but is not possible to confirmits destiny
2015-10-19	C3	I	0	0	0	1	0	0	0
2015-10-19	A1	II	0	0	0	1	0	0	0
2015-10-19	B6	II	0	0	0	1	0	0	0
2015-10-19	C3	II	0	0	1	1	0	0	0	wasp that entering in the hive but coming out alive and after escapes
2015-10-19	C3	II	0	0	0	1	0	0	0
2015-10-19	C6	II	0	0	0	1	0	0	0
			1	0	6	58	11	6	3
			1.47059			85.2941		8.82353	4.41176

## Sheet: Observations under the hive
HIVE group (6 colonies)	ANTENNATION	WASP RETREAT	PREDATION	SEQUESTRATION	NOTE
A	0	77	79	32	Tot hives observed = 18
B	0	98	76	35	Observation h = 32
C	0	64	71	24	N agonistic events observed = 465
	0	239	226	91
